# Supplementary material for: Lack of an association between gallstone disease and bilirubin levels with risk of colorectal cancer: a Mendelian randomisation analysis
Source: Br J Cancer. 2021 Jan 7;124(6):1169–74. doi: 10.1038/s41416-020-01211-x (PMC7961009; doi:10.1038/s41416-020-01211-x)
Supplement: Supplementary file 2 — Supplementary Tables [file 41416_2020_1211_MOESM2_ESM.xlsx]

## Sheet: Supplementary Table 1
Supplementary Table 1
Study	Cases/Controls	Variables	Demographic Info
		Sample Size	8785
		Males/Female	2727/6058
Iceland	Cases	Age	69(18)
		BMI	28.76(5.80), N=4597
		T2D	1006
		Sample Size	348356
		Males/Female	178473/169883
Iceland	Controls	Age	48(24)
		BMI	25.17(5.95)
		T2D	10347
		Sample Size	18417
		Males/Female	5051/13366
UK	Cases	Age	60(7.4)
		BMI	29.8(5.5)
		T2D	1856
		Sample Size	390241
		Males/Female	182668/207570
UK	Controls	Age	57.8(8.0)
		BMI	27.3(4.7), N=389031
		T2D	20533
"x(y) = mean(sd)"
BMI=Body mass index
T2D=Type 2 diabetes

## Sheet: Supplementary Table 2
Supplementary Table 2
Variable	Group	FHS GWAS	RS GWAS	AGES GWAS
	all	7.54(3.28)	8.92(3.64)	6.26(2.57)
Bilirubin (umol/l)	male	8.45(3.64)	10.01(4.05)	6.69(2.69)
	female	6.72(2.67)	8.24(3.17)	5.81(2.35)
	all	35.53(9.94)	69.99(9.03)	44.86(6.14)
Age (years)	male	35.58(10.01)	68.76(8.04)	44.97(6.15)
	female	35.14(9.75)	70.76(9.53)	44.75(6.12)
	all	3424	3847	2193
Sample size	male	1633	1483	1113
	female	1791	2364	1080
"x(y) = mean(sd)"

## Sheet: Supplementary Table 3
Supplementary Table 3
CRC Source Names	Study centre	Countries	PCA adjusted for Population Stratification	Number of Cases	Number of Controls
CCFR1	University of Southern California (USC)	Australia, Canada, USA	FALSE	1175	999
CCFR2	University of Southern California (USC)	Australia, Canada, USA	FALSE	795	2234
COIN	Cardiff University	UK	FALSE	1950	2162
CORSA	Medical University of Vienna	Austria	FALSE	919	788
Croatia	Zagreb, Croatia	Croatia	FALSE	689	441
DACHS	German Cancer Research Center, DKFZ	Germany	TRUE	1028	661
FIN	Helsinki University	Finland	TRUE	1172	8266
NSCCG-OncoArray	Institute of Cancer Research (ICR), London & Oxford University	UK	TRUE	6596	7205
SCOT	Oxford University	Germany and UK	TRUE	2910	4095
Scotland1	Edinburgh University	UK	FALSE	932	943
SOCCS/GS	Edinburgh University	UK	FALSE	4551	8804
SOCCS/LBC	Edinburgh University	UK	FALSE	996	1297
UK1	Oxford University	UK	FALSE	890	900
VQ58	Oxford University	UK	FALSE	1794	2686
Total				26397	41481

## Sheet: Supplementary Table 4
Supplementary Table 4
SNP	Exposure	Effect Allele	Other Allele	Exposure Allele Frequency	Outcome Allele Frequency	˕		˕		˕				p-value (exposure)	p-value (outcome)			MR_Presso p-value˕˕˕˕	Remove SNP ˕˕˕˕	PVE	F-statistic
rs11012737	Gallstone Disease	A	G	0.27	0.311178	˕˕	˕˕	0.0676587	0.0103883	0.0118676	0.00182214	0.0172239	0.0130942	3.7e-12	0.188379	1.65801	1.26048	1	FALSE	˕˕	˕˕
rs11641445	Gallstone Disease	T	C	0.34	0.314588	˕˕	˕˕	0.0582689	0.00830677	0.011979	0.00170772	0.0115383	0.0136867	4.2e-10	0.399212	1.38902	1.64766	1	FALSE	˕˕	˕˕
rs1169288	Gallstone Disease	C	A	0.31	0.329128	˕˕	˕˕	-0.0833816	-0.0176251	0.00827444	0.00174904	0.0265373	0.0131945	1.6e-14	0.0442996	-1.50565	0.748619	0.442	FALSE	˕˕	˕˕
rs11887534	Gallstone Disease	C	G	0.0545	0.0666354	˕˕	˕˕	0.662688	0.0915317	0.0257903	0.0035622	-0.063446	0.0257517	0	0.0137	-0.693158	0.281342	0.0416	TRUE	˕˕	˕˕
rs12004	Gallstone Disease	G	T	0.31	0.300916	˕˕	˕˕	0.0676587	0.00987921	0.011979	0.00174912	-0.0177852	0.0134398	1.2e-10	0.18573	-1.80026	1.36041	1	FALSE	˕˕	˕˕
rs1260326	Gallstone Disease	T	C	0.341	0.391532	˕˕	˕˕	-0.0725707	-0.0149663	0.00827444	0.00170645	-0.0280444	0.012569	2e-16	0.0256656	1.87383	0.839818	1	FALSE	˕˕	˕˕
rs12633863	Gallstone Disease	G	A	0.454	0.454665	˕˕	˕˕	0.10436	0.0184418	0.00919402	0.0016247	0.00612851	0.0122576	3.6e-30	0.617093	0.332317	0.664665	1	FALSE	˕˕	˕˕
rs12968116	Gallstone Disease	T	C	0.16	0.118687	˕˕	˕˕	-0.0833816	-0.0133395	0.0137929	0.00220661	0.0677651	0.0187248	1.2e-08	0.000295739	-5.08003	1.40371	<0.0052	TRUE	˕˕	˕˕
rs13280055	Gallstone Disease	A	G	0.13	0.128551	˕˕	˕˕	0.10436	0.0181998	0.0137929	0.0024054	0.0170207	0.0187592	6.9e-14	0.364235	0.935214	1.03074	1	FALSE	˕˕	˕˕
rs17138478	Gallstone Disease	A	C	0.13	0.131129	˕˕	˕˕	0.0861777	0.0147582	0.0140461	0.00240543	-0.0334528	0.0195889	5.1e-10	0.0876835	-2.26673	1.32733	1	FALSE	˕˕	˕˕
rs17240268	Gallstone Disease	A	G	0.12	0.0850262	˕˕	˕˕	-0.105361	-0.0154163	0.0170134	0.00248938	0.00292719	0.0231237	6e-11	0.899266	-0.189877	1.49996	1	FALSE	˕˕	˕˕
rs174567	Gallstone Disease	G	A	0.39	0.344967	˕˕	˕˕	0.0676587	0.0117652	0.0095378	0.00165853	-0.0569481	0.0129181	2.3e-12	1.04e-05	-4.84039	1.09799	<0.0052	TRUE	˕˕	˕˕
rs1800961	Gallstone Disease	T	C	0.046	0.0317645	˕˕	˕˕	0.254642	0.041405	0.023748	0.00386144	-0.0967559	0.041069	5.7e-26	0.0184763	-2.33681	0.991884	0.2184	FALSE	˕˕	˕˕
rs2070959	Gallstone Disease	G	A	0.316	0.331337	˕˕	˕˕	0.0676587	0.0123431	0.0095378	0.00174	-0.00890693	0.0130434	8.5e-11	0.49469	-0.721612	1.05674	1	FALSE	˕˕	˕˕
rs212100	Gallstone Disease	T	C	0.16	0.163144	˕˕	˕˕	-0.150823	-0.022301	0.0149228	0.00220651	-0.0432085	0.0166249	2e-31	0.00934896	1.93751	0.745477	0.4212	FALSE	˕˕	˕˕
rs2290846	Gallstone Disease	A	G	0.28	0.271713	˕˕	˕˕	0.113329	0.0178448	0.0114417	0.00180161	-0.0228171	0.0136943	4.7e-27	0.0956788	-1.27864	0.76741	1	FALSE	˕˕	˕˕
rs2291428	Gallstone Disease	C	G	0.22	0.247066	˕˕	˕˕	0.113329	0.0195154	0.0113399	0.00195276	0.026016	0.0142003	2.4e-27	0.0669407	1.3331	0.727646	1	FALSE	˕˕	˕˕
rs2292553	Gallstone Disease	G	A	0.46	0.422115	˕˕	˕˕	-0.0512933	-0.00774982	0.0107429	0.00162313	-0.0739488	0.0124187	1.1e-08	2.61e-09	9.54201	1.60245	<0.0052	TRUE	˕˕	˕˕
rs2469991	Gallstone Disease	T	A	0.32	0.307796	˕˕	˕˕	-0.0725707	-0.011468	0.010974	0.00173418	-0.00183286	0.0134555	9.2e-12	0.891651	0.159823	1.1733	1	FALSE	˕˕	˕˕
rs34851490	Gallstone Disease	G	A	0.085	0.111978	˕˕	˕˕	0.113329	0.020703	0.0158784	0.00290068	-0.00666515	0.0193633	4.2e-15	0.730684	-0.321941	0.935289	1	FALSE	˕˕	˕˕
rs4148808	Gallstone Disease	C	T	0.158	0.141077	˕˕	˕˕	-0.150823	-0.0281845	0.0118676	0.00221771	-0.0177057	0.0175491	8.6e-28	0.313011	0.628207	0.62265	1	FALSE	˕˕	˕˕
rs55971546	Gallstone Disease	T	C	0.041	0.0430253	˕˕	˕˕	0.139762	0.025687	0.0221972	0.00407965	-0.0537788	0.0403406	1.8e-10	0.182493	-2.09362	1.57047	1	FALSE	˕˕	˕˕
rs601338	Gallstone Disease	G	A	0.39	0.512192	˕˕	˕˕	-0.0943107	-0.0186983	0.00836489	0.00165845	-0.0697997	0.0124208	9.4e-22	1.91e-08	3.73294	0.664274	<0.0052	TRUE	˕˕	˕˕
rs6471717	Gallstone Disease	G	A	0.31	0.347885	˕˕	˕˕	0.10436	0.0198528	0.00919402	0.00174901	0.0272691	0.0128615	9.9e-26	0.0339889	1.37356	0.647843	1	FALSE	˕˕	˕˕
rs686030	Gallstone Disease	C	A	0.129	0.139088	˕˕	˕˕	-0.127833	-0.0211569	0.0145815	0.00241329	-0.025415	0.0201308	1.8e-20	0.206771	1.20126	0.951501	1	FALSE	˕˕	˕˕
rs708686	Gallstone Disease	T	C	0.23	0.285286	˕˕	˕˕	0.231112	0.018271	0.0243142	0.00192221	0.061831	0.0146803	7.4e-20	2.53e-05	3.38411	0.803477	<0.0052	TRUE	˕˕	˕˕
rs4149056	Bilirubin	C	T	0.15585	0.16294	-2.93746	0.143138	˕˕˕	˕˕˕	0.0074	0.0199853	-0.0144719	0.0166906	6.7e-13	0.385905	-0.101104	0.116605	NA	NA	0.00539096	51.2966
rs6742078	Bilirubin	T	G	0.318285	0.330016	-1.45243	0.637305	˕˕˕	˕˕˕	0.0052	0.0141623	0.000491119	0.0130042	4.94E-324	0.969874	0.000770619	0.020405	NA	NA	0.176256	2025
= Log Bilirubin Levels
= Gallstone Disease
= Colorectal Cancer
˕ Statistic which has not been sd standardised
˕˕ Not valid for binary exposure
˕˕˕ Not valid for continuous exposure
˕˕˕˕ Test to remove SNPs based on excessive heterogeneity. MR Presso settings was 10000 simulations with RNG seed for R.3.6.3 set to set.seed(100)
E(x) = 10 to the power of (x)

## Sheet: Supplementary Table 5
Supplementary Table 5
Exposure	˕˕	-statistic	Cochran's	p-value		MR-Presso Distortion Test Coefficient	MR-Presso Distortion Test p-value	Power OR=1.05	Power OR=1.1	Power OR=1.2	Power OR=1.5
Gallstone Disease	˕	˕	166.709	6.56924e-23	0.850038	-24.8671	0.7694	˕	˕	˕	˕
Gallstone Disease ˕˕˕˕	˕	˕	43.2973	0.00118027	0.561174	˕˕˕˕	˕˕˕˕	˕	˕	˕	˕
Bilirubin	0.1816	1038.15	0.7406	0.3895	0	˕˕˕˕	˕˕˕˕	0.7902	0.9997	1	1
˕ Not valid for binary exposure
˕˕ Estimate based from sum of PVE of applied IV
˕˕˕ Sensitivity analysis after removing excessively heterogenous IVs
˕˕˕˕ Not tested
E(x) = 10 to the power of (x)

## Sheet: Supplementary Table 6
Supplementary Table 6
Exposure	Estimator			p-value
	MRE-IVW	0.206029	0.394847	0.601813
	WME	-0.342932	0.285321	0.229395
Gallstone Disease	WMO	-0.388138	0.285409	0.186125
	MR-Egger	-0.6466	0.74925	0.396682
	MR-Egger Intercept	0.0195233	0.0146643	0.195583
	MRE-IVW	0.27422	0.304379	0.367633
	WME	0.56028	0.331232	0.0907402
Gallstone Disease ˕	WMO	1.0775	0.474218	0.034883
	MR-Egger	0.210238	1.01574	0.838349
	MR-Egger Intercept	0.0011528	0.0174125	0.947944
	MRE-IVW	-0.00225635	0.0172977	0.896217
	WME	˕˕	˕˕	˕˕
Bilirubin	WMO	˕˕	˕˕	˕˕
	MR-Egger	˕˕	˕˕	˕˕
	MR-Egger Intercept	˕˕	˕˕	˕˕
˕ MR estimates after removing excessively heterogenous IVs
˕˕ Not valid due to lower number of Ivs
